# Supplementary material for: Chondrochelia Guţu, 2016 (Crustacea, Peracarida, Tanaidacea, Leptocheliidae) from North America: new species, redescription and distribution using morphological and molecular data
Source: PeerJ. 2022 Jan 21;10:e12773. doi: 10.7717/peerj.12773 (PMC8785663; doi:10.7717/peerj.12773)
Supplement: Supplemental Information 2 [file peerj-10-12773-s002.fas]

>TANAI270-15|C._winfieldi_Veracruz
---------TTAATTTTGGGACTATGAGGAGGTATTTTAGGAAGAAGAATAAGATCTATCATTCGTCTTGAATTATCTTATGATTTAAATTTGCTCAGAGATATACAATTTTATAATGTTATAATTACAGCTCATGCATTTGTAATAATTTTTTTTTTTGTTATACCTCTAATATTAGGATTTTTAGGCAATTGAATTTTACCTTTAAGTTTATCTTTACCAGATATATCCTTCCCTCGTCTTAATAATTTAAGATTTTGAATTTTACCTGGATCTTTATTTTTTATAATTCTTAGAAGAGCTGTAGGAGATGGAGTCGGAGCAGGATGAACTTTATACCCTCCTCTAACTCTAATTGAATTCAACCCCTCCATTTCTAGAGATTTTGGTATTTTTTCCTTACATTTGGCTGGAGTATCTTCTATTGCAGGAGCAATTAATTTTATAAGAACTTTTTTTTCTTTCTCTAGAATTAATTATTCCTTGGAAGAAATTTCATTATTTTCTTGATCAGTATTTCTAACTTCTATTTTATTACTTCTCTCTTTACCAGTTTTAGCTGGTGCACTAACTATACTTCTAACAGATCGAAATTTCAATACATCTTTT---------------------------------------------
>TANAI271-15|C._winfieldi_Veracruz
ACCTTGTATTTAATTTTGGGACTATGAGGAGGTATTTTAGGAAGAAGAATAAGATCTATCATTCGTCTTGAATTATCTTATGATTTAAATTTGCTCAGAGATATACAATTTTATAATGTTATAATTACAGCTCATGCATTTGTAATAATTTTTTTTTTTGTTATACCTCTAATATTAGGATTTTTAGGCAATTGAATTTTACCTTTAAGTTTATCTTTACCAGATATATCCTTCCCTCGTCTTAATAATTTAAGATTTTGAATTTTACCTGGATCTTTATTTTTTATAATTCTTAGAAGAGCTGTAGGAGATGGAGTCGGAGCAGGATGAACTTTATACCCTCCTCTAACTCTAATTGAATTCAACCCCTCCATTTCTAGAGATTTTGGTATTTTTTCCTTACATTTGGCTGGAGTATCTTCTATTGCAGGAGCAATTAATTTTATAAGAACTTTTTTTTCTTTCTCTAGAATTAATTATTCCTTGGAAGAAATTTCATTATTTTCTTGATCAGTATTTCTAACTTCTATTTTATTACTTCTCTCTTTACCAGTTTTAGCTGGTGCACTAACTATACTTCTAACAGATCGAAATTTCAATACATCTTTTTTTGATCCCTCAGGAGGTGGAGATCCAATTCTTTACCAACATTTA
>TANAI272-15|C._winfieldi_Veracruz
ACCTTGTATTTAATTTTGGGACTATGAGGAGGTATTTTAGGAAGAAGAATAAGATCTATCATTCGTCTTGAATTATCTTATGATTTAAATTTGCTCAGAGATATACAATTTTATAATGTTATAATTACAGCTCATGCATTTGTAATAATTTTTTTTTTTGTTATACCTCTAATATTAGGATTTTTAGGCAATTGAATTTTACCTTTAAGTTTATCTTTACCAGATATATCCTTCCCTCGTCTTAATAATTTAAGATTTTGAATTTTACCTGGATCTTTATTTTTTATAATTCTTAGAAGAGCTGTAGGAGATGGAGTCGGAGCAGGATGAACTTTATACCCTCCTCTAACTCTAATTGAATTCAACCCCTCCATTTCTAGAGATTTTGGTATTTTTTCCTTACATTTGGCTGGAGTATCTTCTATTGCAGGAGCAATTAATTTTATAAGAACTTTTTTTTCTTTCTCTAGAATTAATTATTCCTTGGAAGAAATTTCATTATTTTCTTGATCAGTATTTCTAACTTCTATTTTATTACTTCTCTCTTTACCAGTTTTAGCTGGTGCACTAACTATACTTCTAACAGATCGAAATTTCAATACATCTTTTTTT------------------------------------------
>TANAI273-15|C._winfieldi_Veracruz
ACCTTTGTTTTAATTTTGGGACTATGAGGAGGTATTTTAGGAAGAAGAATAAGATCTATCATTCGTCTTGAATTATCTTATGATTTAAATTTGCTCAGAGATATACAATTTTATAATGTTATAATTACAGCTCATGCATTTGTAATAATTTTTTTTTTTGTTATACCTCTAATATTAGGATTTTTAGGCAATTGAATTTTACCTTTAAGTTTATCTTTACCAGATATATCCTTCCCTCGTCTTAATAATTTAAGATTTTGAATTTTACCTGGATCTTTATTTTTTATAATTCTTAGAAGAGCTGTAGGAGATGGAGTCGGAGCAGGATGAACTTTATACCCTCCTCTAACTCTAATTGAATTCAACCCCTCCATTTCTAGAGATTTTGGTATTTTTTCCTTACATTTGGCTGGAGTATCTTCTATTGCAGGAGCAATTAATTTTATAAGAACTTTTTTTTCTTTCTCTAGAATTAATTATTCCTTGGAAGAAATTTCATTATTTTCTTGATCAGTATTTCTAACTTCTATTTTATTACTTCTCTCTTTACCAGTTTTAGCTGGTGCACTAACTATACTTCTAACAGATCGAAATTTCAATACATCTTTTTTTGATCCCTCAGGA------------------------------
>TANAI274-15|C._winfieldi_Veracruz
------------------------------------------------ATAAGATCTATCATTCGTCTTGAATTATCTTATGATTTAAATTTGCTCAGAGATATACAATTTTATAATGTTATAATTACAGCTCATGCATTTGTAATAATTTTTTTTTTTGTTATACCTCTAATATTAGGATTTTTAGGCAATTGAATTTTACCTTTAAGTTTATCTTTACCAGATATATCCTTCCCTCGTCTTAATAATTTAAGATTTTGAATTTTACCTGGATCTTTATTTTTTATAATTCTTAGAAGAGCTGTAGGAGATGGAGTCGGAGCAGGATGAACTTTATACCCTCCTCTAACTCTAATTGAATTCAACCCCTCCATTTCTAGAGATTTTGGTATTTTTTCCTTACATTTGGCTGGAGTATCTTCTATTGCAGGAGCAATTAATTTTATAAGAACTTTTTTTTCTTTCTCTAGAATTAATTATTCCTTGGAAGAAATTTCATTATTTTCTTGATCAGTATTTCTAACTTCTATTTTATTACTTCTCTCTTTACCAGTTTTAGCGGGTGCACTAACTATACTTCTAACAAATCGAAATTTCAATACATCTTTT---------------------------------------------
