# Supplementary material for: Chondrochelia Guţu, 2016 (Crustacea, Peracarida, Tanaidacea, Leptocheliidae) from North America: new species, redescription and distribution using morphological and molecular data
Source: PeerJ. 2022 Jan 21;10:e12773. doi: 10.7717/peerj.12773 (PMC8785663; doi:10.7717/peerj.12773)
Supplement: Supplemental Information 3 [file peerj-10-12773-s003.fas]

>TANAI089-15|C._ortizi_Pinar_del_Rio_Cuba
------TATTTAATTTTAGGTTTATGAGGGGGTGTTTTAGGCAGAAGTATAAGATCTATTATTCGTTTAGAGTTGTCATACGATTTAATAGTTATTAAAGATTTGCAATTTTACAACGTTATAATTACTGCCCATGCTTTTTTGATAATTTTTTTTTTTGTTATACCTTTAATATTGGGTTTTTTGGGGAATTGGATTTTGCCTTTAAGATTATCTCTACCTGATATGTCCTTTCCTCGTCTTAATAATTTAAGATTTTGAATTCTACCAGGATCTATGATTTTTATTATCTTAAGTATGGTTTTAGGTGAGGGAGTAGGAGCAGGATGAACTCTTTATCCTCCTCTAACTTTAATTAATTTTAATCCTTCAATTTCAAGAGATTTGGGAATTTTTTCATTACATTTAGCTGGAGTATCGTCAATTGCTGGTGCTATTAATTTTATAAGAACATTTTTTTCTTTTTCTTCTATAAATTTCTCTTTAGAAGAAATTTCTTTATTCTCTTGGTCAATTTTTTTAACATCTATTCTTCTTCTTCTTTCTTTACCTGTCTTAGCAGGAGCTTTGACAATATTATTAACTGATCGAAATTTTAATACTTCATTTTTTGACCCCACAGGTGGGGGAGATCCTGTTTTGTAC---------
>TANAI019-15|C._ortizi_Campeche_Mexico
---------------------------------------------------------------------------------------ATAGTTATTAAAGATTTGCAATTTTATAACGTTATAATTACNGCCCATGCTTTTTTGATAATTTTTTTTTTTGTTATACCTTTAATATTGGGTTTTTTGGGGAATTGGATTTTGCCTTTAAGATTATCTTTACCTGATATGTCCTTTCCTCGTCTTAATAATTTAAGATTTTGAATTCTACCAGGATCTATGATTTTTATTATCTTAAGTATGGTTTTAGGTGAGGGAGTAGGAGCAGGATGAACTCTTTATCCTCCTTTAACTTTAATTAATTTTAATCCTTCAATTTCAAGAGATTTGGGAATTTTTTCATTACATTTAGCTGGAGTATCATCAATTGCTGGTGCTATTAATTTTATAAGAACATTTTTTTCTTTTTCTTCTATAAATTTCTCTTTAGAGGAAATTTCTTTATTCTCTTGGTCAATTTTTTTAACATCCATTCTTCTTCTTCTTTCTTTACCTGTCTTAGCAGGAGCTTTGACAATATTATTAACTGATCGAAATTTTAATACTTCATTTTTTGACCCCACAGGTGGGGGGGAT---------------------
