# Supplementary material for: Chondrochelia Guţu, 2016 (Crustacea, Peracarida, Tanaidacea, Leptocheliidae) from North America: new species, redescription and distribution using morphological and molecular data
Source: PeerJ. 2022 Jan 21;10:e12773. doi: 10.7717/peerj.12773 (PMC8785663; doi:10.7717/peerj.12773)
Supplement: Supplemental Information 4 [file peerj-10-12773-s004.fas]

>TANAI223-15|C._mexicana_Oaxaca
ACTTTATATTTAGTTTTAGGGCTTTGGGGTGGAATTTTAGGAAGAAGGATAAGTTCTATTATTCGTTTAGAATTATCTTATGATTTAATAGTTATTAAAGATTTACAATTTTACAATGTTATAATTACAGCTCATGCCTTTTTAATAATTTTTTTTTTTGTTATACCTTTAATACTTGGATTTTTAGGAAATTGGATTCTACCCTTAAGATTATCATTACCTGATATATCTTTTCCTCGTTTAAATAATTTAAGATTTTGAATTCTCCCAGGTTCTATAATTTTTATTCTTTTAAGAATAATTTTGGGAGATGGGGTGGGAGCAGGGTGAACTTTATACCCGCCTCTAACTTTATTAAATTTTAATCCATCAATCTCTAGAGATTTAGGTATTTTTTCTTTGCACTTGGCGGGTGTTTCATCCATTGCAGGTGCAATTAACTTTATAAGAACTTTTTTTTCTTTTTCCTCAATAAATTATTCTTTAGAAGAGATTTCTTTATTTTCTTGATCTATTTTTTTAACTTCAATTTTATTACTTTTGTCTCTTCCTGTTTTAGCAGGAGCTTTAACTATACTTTTAACAGATCGTAATTTTAACACTTCTTTTTTTGATCCTTCTGGGGGT---------------------------
>TANAI238-15|C._mexicana_Oaxaca
------TATTTAGTTTTAGGGCTTTGGGGTGGAATTTTAGGAAGAAGGATAAGTTCTATTATTCGTTTAGAATTATCTTATGATTTAATAGTTATTAAAGATTTACAATTTTACAATGTTATAATTACAGCTCATGCCTTTTTAATAATTTTTTTTTTTGTTATACCTTTAATACTTGGATTTTTAGGAAATTGAATTCTACCCTTAAGATTATCATTACCTGATATATCTTTCCCCCGTTTAAATAATTTAAGATTTTGAATTCTCCCAGGTTCTATAATTTTTATTCTTTTAAGAATAATTTTGGGAGATGGGGTGGGAGCAGGGTGAACTTTATACCCGCCTTTAACTTTATTTAATTTTAATCCATCAATCTCTAGAGATTTAGGTATTTTTTCTTTGCACTTGGCAGGTGTTTCATCCATTGCGGGTGCAATTAACTTTATAAGAACTTTTTTTTCTTTTTCCTCAATGAATTATTCTTTAGAAGAGATTTCTTTATTTTCTTGATCTATTTTTTTAACTTCAATTTTATTACTTTTGTCTCTTCCTGTTTTAGCAGGAGCTTTAACTATACTTTTAACAGATCGTAATTTTAATACTTCTTTTTTTGATCCT------------------------------------
>TANAI241-15|C._mexicana_Oaxaca
---------------TTAGGGCTTTGGGGTGGAATTTTAGGAAGAAGGATAAGTTCTATTATTCGTTTAGAATTATCTTATGATTTAATAGTTATTAAAGATTTACAATTTTACAATGTTATAATTACAGCTCATGCCTTTTTAATAATTTTTTTTTTTGTTATACCTTTAATACTTGGATTTTTAGGAAATTGGATTCTACCCTTAAGATTATCATTACCTGATATATCTTTTCCTCGTTTAAATAATTTAAGATTTTGAATTCTCCCAGGTTCTATAATTTTTATTCTTTTAAGAATAATTTTGGGAGATGGGGTGGGAGCAGGGTGAACTTTATACCCGCCTCTAACTTTATTAAATTTTAATCCATCAATCTCTAGAGATTTAGGTATTTTTTCTTTGCACTTGGCGGGTGTTTCATCCATTGCAGGTGCAATTAACTTTATAAGAACTTTTTTTTCTTTTTCCTCAATAAATTATTCTTTAGAAGAGATTTCTTTATTTTCTTGATCTATTTTTTTAACTTCAATTTTATTACTTTTGTCTCTTCCTGTTTTAGCAGGAGCTTTAACTATACTTTTAACAGATCGTAATTTTAACACTTCTTTTTTGGACCCTTCGGGGGGG---------------------------
>TANAI243-15|C._mexicana_Oaxaca
ACTTTATATTTAGTTTTAGGGCTTTGGGGTGGAATTTTAGGAAGAAGGATAAGTTCTATTATTCGTTTAGAATTATCTTATGATTTAATAGTTATTAAAGATTTACAATTTTACAATGTTATAATTACAGCTCATGCCTTTTTAATAATTTTTTTTTTTGTTATACCTTTAATACTTGGATTTTTAGGAAATTGAATTCTACCCTTAAGATTATCATTACCTGATATATCTTTCCCCCGTTTAAATAATTTAAGATTTTGAATTCTCCCAGGTTCTATAATTTTTATTCTTTTAAGAATAATTTTGGGAGATGGGGTGGGAGCAGGGTGAACTTTATACCCGCCTTTAACTTTATTTAATTTTAATCCATCAATCTCTAGAGATTTAGGTATTTTTTCTTTGCACTTGGCAGGTGTTTCATCCATTGCGGGTGCAATTAACTTTATAAGAACTTTTTTTTCTTTTTCCTCAATGAATTATTCTTTAGAAGAGATTTCTTTATTTTCTTGATCTATTTTTTTAACTTCAATTTTATTACTTTTGTCTCTTCCTGTTTTAGCAGGAGCTTTAACTATACTTTTAACAGATCGTAATTTTAATACTTCTTTTTTTGATCCTTCGGGGGGG---------------------------
>TANAI263-15|C._mexicana_Guerrero
ACTTTATATTTAGTTTTAGGGCTTTGGGGTGGAATTTTAGGAAGAAGGATAAGTTCTATTATTCGTTTAGAATTATCTTATGATTTAATAGTTATTAAAGATTTACAATTTTACAATGTTATAATTACAGCTCATGCCTTTTTAATAATTTTTTTTTTTGTTATACCTTTAATACTTGGATTTTTAGGAAATTGAATCCTACCCTTAAGATTATCATTACCTGATATATCTTTTCCTCGTTTAAATAATTTAAGATTTTGAATTCTCCCAGGTTCTATAATTTTTATTCTTTTAAGAATAATTTTGGGAGATGGGGTGGGAGCAGGGTGAACTTTATACCCGCCTTTAACTTTATTAAATTTTAATCCATCAATCTCTAGAGATTTAGGTATTTTTTCTTTGCACTTGGCAGGTGTTTCATCCATTGCGGGTGCAATTAACTTTATAAGAACTTTTTTTTCTTTTTCCTCAATAAATTATTCTTTAGAAGAGATTTCTTTATTTTCTTGATCTATTTTTTTAACTTCAATTTTATTACTTTTGTCTCTTCCTGTTTTAGCAGGAGCTTTAACTATACTTTTAACAGATCGTAATTTTAATACTTCTTTTTTTGATCCTTCTGGTGGTGGTGATCCTGTG---------------
>TANAI264-15|C._mexicana_Guerrero
ACTCTATATTTAGTTTTAGGGCTTTGGGGTGGAATTTTAGGAAGAAGGATAAGTTCTATTATTCGTTTAGAATTATCTTATGATTTAATAGTTATTAAAGATTTACAATTTTACAATGTTATAATTACAGCTCATGCCTTTTTAATAATTTTTTTTTTTGTTATACCTTTAATACTTGGATTTTTAGGAAATTGAATCCTACCCTTAAGATTATCATTACCTGATATATCTTTTCCTCGTTTAAATAATTTAAGATTTTGAATTCTCCCAGGTTCTATAATTTTTATTCTTTTAAGAATAATTTTGGGAGATGGGGTGGGAGCAGGGTGAACTTTATACCCGCCTTTAACTTTATTAAATTTTAATCCATCAATCTCTAGAGATTTAGGTATTTTTTCTTTGCACTTGGCAGGTGTTTCATCCATTGCGGGTGCAATTAACTTTATAAGAACTTTTTTTTCTTTTTCCTCAATAAATTATTCTTTAGAAGAGATTTCTTTATTTTCTTGATCTATTTTTTTAACTTCAATTTTATTACTTTTGTCTCTTCCTGTTTTAGCAGGAGCTTTAACTATACTTTTAACAGATCGTAATTTTAATACTTCTTTTTTTGATCCTTCTGGTGGGGGT------------------------
>TANAI267-15|C._mexicana_Guerrero
------TATTTAGTTTTAGGGCTTTGGGGTGGAATTTTAGGAAGAAGGATAAGTTCTATTATTCGTTTAGAATTATCTTATGATTTAATAGTTATTAAAGATTTACAATTTTACAATGTTATAATTACAGCTCATGCCTTTTTAATAATTTTTTTTTTTGTTATACCTTTAATACTTGGATTTTTAGGAAATTGAATCCTACCCTTAAGATTATCATTACCTGATATATCTTTTCCTCGTTTAAATAATTTAAGATTTTGAATTCTCCCAGGTTCTATAATTTTTATTCTTTTAAGAATAATTTTGGGAGATGGGGTGGGAGCAGGGTGAACTTTATACCCGCCTTTAACTTTATTAAATTTTAATCCATCAATCTCTAGAGATTTAGGTATTTTTTCTTTGCACTTGGCAGGTGTTTCATCCATTGCGGGTGCAATTAACTTTATAAGAACTTTTTTTTCTTTTTCCTCAATAAATTATTCTTTAGAAGAGATTTCTTTATTTTCTTGATCTATTTTTTTAACTTCAATTTTATTACTTTTGTCTCTTCCTGTTTTAGCAGGAGCTTTAACTATACTTTTAACAGATCGTAATTTTAATACTTCTTTTTTTGATCCTTCTGGGGGG---------------------------
